# Supplementary material for: Comprehensive Chemical and Biological Evaluation of Rosa damascena Plant Parts and Industrial Residues Using FTIR‐ATR and LC–MS/MS
Source: Food Sci Nutr. 2026 Jul 2;14(7):e72072. doi: 10.1002/fsn3.72072 (PMC13324246; doi:10.1002/fsn3.72072)
Supplement: Supplementary file 1 — Table S1: Mutagenicity results of R. damascena extracts, essential oil, hydrosol, and distillation wastewater in S. typhimurium TA1535 strain determined by the Ames bacterial reverse mutation assay. Table S2: Mutagenicity results of R. damascena extracts, essential oil, hydrosol, and distillation wastewater in S. typhimurium TA100 strain determined by the Ames bacterial reverse mutation assay. Table S3: Mutagenicity results of R. damascena extracts, essential oil, hydrosol, and distillation wastewater in S. typhimurium TA1537 strain determined by the Ames bacterial reverse mutation assay. Table S4: Mutagenicity results of R. damascena extracts, essential oil, hydrosol, and distillation wastewater in S. typhimurium TA97a strain determined by the Ames bacterial reverse mutation assay. Table S5: Mutagenicity results of R. damascena extracts, essential oil, hydrosol, and distillation wastewater in S. typhimurium TA98 strain determined by the Ames bacterial reverse mutation assay. Table S6: Mutagenicity results of R. damascena extracts, essential oil, hydrosol, and distillation wastewater in E. coli WP2uvrA strain determined by the bacterial reverse mutation assay. [file FSN3-14-e72072-s001.xlsx]

## Sheet: Supplementary Table S1
Test Group	Revertant Colony Count		Mean	SD			Test Group	Revertant Colony Count		Mean	SD			Test Group	Revertant Colony Count		Mean	SD			Test Group	Revertant Colony Count		Mean	SD
Flowers - 100 µg/plate							Leaves - 100 µg/plate							Wastewater - 100 µg/plate							Essential Oil - 100 µg/plate
1st Experiment - 1st Replica	24		26.3333	2.33809			1st Experiment - 1st Replica	31		27.6667	3.77712			1st Experiment - 1st Replica	27		26.5	2.58844			1st Experiment - 1st Replica	23		24.8333	2.63944
1st Experiment - 2nd Replica	26						1st Experiment - 2nd Replica	29						1st Experiment - 2nd Replica	27						1st Experiment - 2nd Replica	23
2nd Experiment - 1st Replica	30						2nd Experiment - 1st Replica	24						2nd Experiment - 1st Replica	23						2nd Experiment - 1st Replica	28
2nd Experiment - 2nd Replica	26						2nd Experiment - 2nd Replica	29						2nd Experiment - 2nd Replica	28						2nd Experiment - 2nd Replica	25
3rd Experiment - 1st Replica	24						3rd Experiment - 1st Replica	31						3rd Experiment - 1st Replica	24						3rd Experiment - 1st Replica	22
3rd Experiment - 2nd Replica	28						3rd Experiment - 2nd Replica	22						3rd Experiment - 2nd Replica	30						3rd Experiment - 2nd Replica	28
Flowers - 200 µg/plate							Leaves - 200 µg/plate							Wastewater - 200 µg/plate							Essential Oil - 200 µg/plate
1st Experiment - 1st Replica	30		27.5	3.50714			1st Experiment - 1st Replica	25		27	3.52136			1st Experiment - 1st Replica	21		24.6667	3.9833			1st Experiment - 1st Replica	25		26.1667	2.48328
1st Experiment - 2nd Replica	25						1st Experiment - 2nd Replica	22						1st Experiment - 2nd Replica	28						1st Experiment - 2nd Replica	22
2nd Experiment - 1st Replica	24						2nd Experiment - 1st Replica	29						2nd Experiment - 1st Replica	24						2nd Experiment - 1st Replica	28
2nd Experiment - 2nd Replica	24						2nd Experiment - 2nd Replica	25						2nd Experiment - 2nd Replica	22						2nd Experiment - 2nd Replica	26
3rd Experiment - 1st Replica	31						3rd Experiment - 1st Replica	30						3rd Experiment - 1st Replica	31						3rd Experiment - 1st Replica	27
3rd Experiment - 2nd Replica	31						3rd Experiment - 2nd Replica	31						3rd Experiment - 2nd Replica	22						3rd Experiment - 2nd Replica	29
Flowers - 300 µg/plate							Leaves - 300 µg/plate							Wastewater - 300 µg/plate							Essential Oil - 300 µg/plate
1st Experiment - 1st Replica	26		27	2.36643			1st Experiment - 1st Replica	23		24.8333	2.31661			1st Experiment - 1st Replica	23		28	3.09839			1st Experiment - 1st Replica	30		29.6667	1.50555
1st Experiment - 2nd Replica	24						1st Experiment - 2nd Replica	24						1st Experiment - 2nd Replica	29						1st Experiment - 2nd Replica	31
2nd Experiment - 1st Replica	26						2nd Experiment - 1st Replica	25						2nd Experiment - 1st Replica	31						2nd Experiment - 1st Replica	29
2nd Experiment - 2nd Replica	31						2nd Experiment - 2nd Replica	22						2nd Experiment - 2nd Replica	31						2nd Experiment - 2nd Replica	31
3rd Experiment - 1st Replica	28						3rd Experiment - 1st Replica	27						3rd Experiment - 1st Replica	26						3rd Experiment - 1st Replica	27
3rd Experiment - 2nd Replica	27						3rd Experiment - 2nd Replica	28						3rd Experiment - 2nd Replica	28						3rd Experiment - 2nd Replica	30
Flowers - 400 µg/plate							Leaves - 400 µg/plate							Wastewater - 400 µg/plate							Essential Oil - 400 µg/plate
1st Experiment - 1st Replica	24		26	2.52982			1st Experiment - 1st Replica	22		27.1667	2.92689			1st Experiment - 1st Replica	29		27.3333	3.26599			1st Experiment - 1st Replica	22		26.5	3.27109
1st Experiment - 2nd Replica	25						1st Experiment - 2nd Replica	27						1st Experiment - 2nd Replica	31						1st Experiment - 2nd Replica	24
2nd Experiment - 1st Replica	27						2nd Experiment - 1st Replica	29						2nd Experiment - 1st Replica	25						2nd Experiment - 1st Replica	29
2nd Experiment - 2nd Replica	23						2nd Experiment - 2nd Replica	26						2nd Experiment - 2nd Replica	28						2nd Experiment - 2nd Replica	30
3rd Experiment - 1st Replica	27						3rd Experiment - 1st Replica	30						3rd Experiment - 1st Replica	22						3rd Experiment - 1st Replica	25
3rd Experiment - 2nd Replica	30						3rd Experiment - 2nd Replica	29						3rd Experiment - 2nd Replica	29						3rd Experiment - 2nd Replica	29
Flowers - 500 µg/plate							Leaves - 500 µg/plate							Wastewater - 500 µg/plate							Essential Oil - 500 µg/plate
1st Experiment - 1st Replica	31		27.3333	2.42212			1st Experiment - 1st Replica	25		27	2.60768			1st Experiment - 1st Replica	25		25.1667	3.3116			1st Experiment - 1st Replica	23		26	2.82843
1st Experiment - 2nd Replica	27						1st Experiment - 2nd Replica	30						1st Experiment - 2nd Replica	22						1st Experiment - 2nd Replica	25
2nd Experiment - 1st Replica	26						2nd Experiment - 1st Replica	23						2nd Experiment - 1st Replica	26						2nd Experiment - 1st Replica	24
2nd Experiment - 2nd Replica	29						2nd Experiment - 2nd Replica	28						2nd Experiment - 2nd Replica	31						2nd Experiment - 2nd Replica	30
3rd Experiment - 1st Replica	24						3rd Experiment - 1st Replica	27						3rd Experiment - 1st Replica	25						3rd Experiment - 1st Replica	25
3rd Experiment - 2nd Replica	27						3rd Experiment - 2nd Replica	29						3rd Experiment - 2nd Replica	22						3rd Experiment - 2nd Replica	29
Beanches - 100 µg/plate							Buds - 100 µg/plate							Hydrosol - 100 µg/plate
1st Experiment - 1st Replica	22		25.3333	3.77712			1st Experiment - 1st Replica	31		27.6667	2.73252			1st Experiment - 1st Replica	23		25.6667	2.33809
1st Experiment - 2nd Replica	22						1st Experiment - 2nd Replica	24						1st Experiment - 2nd Replica	30
2nd Experiment - 1st Replica	31						2nd Experiment - 1st Replica	26						2nd Experiment - 1st Replica	26
2nd Experiment - 2nd Replica	24						2nd Experiment - 2nd Replica	26						2nd Experiment - 2nd Replica	25
3rd Experiment - 1st Replica	29						3rd Experiment - 1st Replica	30						3rd Experiment - 1st Replica	25
3rd Experiment - 2nd Replica	24						3rd Experiment - 2nd Replica	29						3rd Experiment - 2nd Replica	25
Beanches - 200 µg/plate							Buds - 200 µg/plate							Hydrosol - 200 µg/plate							Negative Control
1st Experiment - 1st Replica	29		28.5	2.34521			1st Experiment - 1st Replica	25		27.3333	2.16025			1st Experiment - 1st Replica	31		26.8333	2.63944			1st Experiment - 1st Replica	455		456.5	10.5024
1st Experiment - 2nd Replica	31						1st Experiment - 2nd Replica	27						1st Experiment - 2nd Replica	26						1st Experiment - 2nd Replica	469
2nd Experiment - 1st Replica	25						2nd Experiment - 1st Replica	26						2nd Experiment - 1st Replica	23						2nd Experiment - 1st Replica	447
2nd Experiment - 2nd Replica	31						2nd Experiment - 2nd Replica	26						2nd Experiment - 2nd Replica	27						2nd Experiment - 2nd Replica	447
3rd Experiment - 1st Replica	28						3rd Experiment - 1st Replica	30						3rd Experiment - 1st Replica	26						3rd Experiment - 1st Replica	451
3rd Experiment - 2nd Replica	27						3rd Experiment - 2nd Replica	30						3rd Experiment - 2nd Replica	28						3rd Experiment - 2nd Replica	470
Beanches - 300 µg/plate							Buds - 300 µg/plate							Hydrosol - 300 µg/plate							Positive Control
1st Experiment - 1st Replica	32		28.3333	3.26599			1st Experiment - 1st Replica	26		26.8333	2.63944			1st Experiment - 1st Replica	25		25.3333	3.26599			1st Experiment - 1st Replica	27		26.3333	3.20416
1st Experiment - 2nd Replica	28						1st Experiment - 2nd Replica	25						1st Experiment - 2nd Replica	25						1st Experiment - 2nd Replica	26
2nd Experiment - 1st Replica	30						2nd Experiment - 1st Replica	29						2nd Experiment - 1st Replica	30						2nd Experiment - 1st Replica	21
2nd Experiment - 2nd Replica	31						2nd Experiment - 2nd Replica	26						2nd Experiment - 2nd Replica	23						2nd Experiment - 2nd Replica	29
3rd Experiment - 1st Replica	24						3rd Experiment - 1st Replica	31						3rd Experiment - 1st Replica	28						3rd Experiment - 1st Replica	25
3rd Experiment - 2nd Replica	25						3rd Experiment - 2nd Replica	24						3rd Experiment - 2nd Replica	21						3rd Experiment - 2nd Replica	30
Beanches - 400 µg/plate							Buds - 400 µg/plate							Hydrosol - 400 µg/plate
1st Experiment - 1st Replica	24		27.5	2.07364			1st Experiment - 1st Replica	25		26.8333	2.85774			1st Experiment - 1st Replica	24		25.8333	3.3116
1st Experiment - 2nd Replica	29						1st Experiment - 2nd Replica	30						1st Experiment - 2nd Replica	30
2nd Experiment - 1st Replica	29						2nd Experiment - 1st Replica	25						2nd Experiment - 1st Replica	30
2nd Experiment - 2nd Replica	29						2nd Experiment - 2nd Replica	29						2nd Experiment - 2nd Replica	23
3rd Experiment - 1st Replica	28						3rd Experiment - 1st Replica	29						3rd Experiment - 1st Replica	23
3rd Experiment - 2nd Replica	26						3rd Experiment - 2nd Replica	23						3rd Experiment - 2nd Replica	25
Beanches - 500 µg/plate							Buds - 500 µg/plate							Hydrosol - 500 µg/plate
1st Experiment - 1st Replica	31		25.8333	3.76386			1st Experiment - 1st Replica	28		28	2.19089			1st Experiment - 1st Replica	24		25.5	3.56371
1st Experiment - 2nd Replica	24						1st Experiment - 2nd Replica	28						1st Experiment - 2nd Replica	30
2nd Experiment - 1st Replica	25						2nd Experiment - 1st Replica	30						2nd Experiment - 1st Replica	24
2nd Experiment - 2nd Replica	22						2nd Experiment - 2nd Replica	28						2nd Experiment - 2nd Replica	30
3rd Experiment - 1st Replica	30						3rd Experiment - 1st Replica	30						3rd Experiment - 1st Replica	22
3rd Experiment - 2nd Replica	23						3rd Experiment - 2nd Replica	24						3rd Experiment - 2nd Replica	23

## Sheet: Supplementary Table S2
Test Group	Revertant Colony Count		Mean	SD			Test Group	Revertant Colony Count		Mean	SD			Test Group	Revertant Colony Count		Mean	SD			Test Group	Revertant Colony Count		Mean	SD
Flowers - 100 µg/plate							Leaves - 100 µg/plate							Wastewater - 100 µg/plate							Essential Oil - 100 µg/plate
1st Experiment - 1st Replica	47		48.1667	4.35507			1st Experiment - 1st Replica	50		49	4.28952			1st Experiment - 1st Replica	52		47.1667	3.92003			1st Experiment - 1st Replica	55		47.8333	4.95648
1st Experiment - 2nd Replica	54						1st Experiment - 2nd Replica	50						1st Experiment - 2nd Replica	51						1st Experiment - 2nd Replica	47
2nd Experiment - 1st Replica	45						2nd Experiment - 1st Replica	41						2nd Experiment - 1st Replica	44						2nd Experiment - 1st Replica	41
2nd Experiment - 2nd Replica	51						2nd Experiment - 2nd Replica	54						2nd Experiment - 2nd Replica	46						2nd Experiment - 2nd Replica	50
3rd Experiment - 1st Replica	42						3rd Experiment - 1st Replica	49						3rd Experiment - 1st Replica	48						3rd Experiment - 1st Replica	44
3rd Experiment - 2nd Replica	50						3rd Experiment - 2nd Replica	50						3rd Experiment - 2nd Replica	42						3rd Experiment - 2nd Replica	50
Flowers - 200 µg/plate							Leaves - 200 µg/plate							Wastewater - 200 µg/plate							Essential Oil - 200 µg/plate
1st Experiment - 1st Replica	47		48.5	3.01662			1st Experiment - 1st Replica	44		49.3333	3.77712			1st Experiment - 1st Replica	55		47	5.5857			1st Experiment - 1st Replica	55		47.6667	6.21825
1st Experiment - 2nd Replica	48						1st Experiment - 2nd Replica	50						1st Experiment - 2nd Replica	44						1st Experiment - 2nd Replica	50
2nd Experiment - 1st Replica	44						2nd Experiment - 1st Replica	47						2nd Experiment - 1st Replica	40						2nd Experiment - 1st Replica	50
2nd Experiment - 2nd Replica	49						2nd Experiment - 2nd Replica	53						2nd Experiment - 2nd Replica	43						2nd Experiment - 2nd Replica	40
3rd Experiment - 1st Replica	53						3rd Experiment - 1st Replica	54						3rd Experiment - 1st Replica	50						3rd Experiment - 1st Replica	40
3rd Experiment - 2nd Replica	50						3rd Experiment - 2nd Replica	48						3rd Experiment - 2nd Replica	50						3rd Experiment - 2nd Replica	51
Flowers - 300 µg/plate							Leaves - 300 µg/plate							Wastewater - 300 µg/plate							Essential Oil - 300 µg/plate
1st Experiment - 1st Replica	45		49.8333	5.74166			1st Experiment - 1st Replica	45		45.5	3.72827			1st Experiment - 1st Replica	51		46.3333	4.36654			1st Experiment - 1st Replica	51		47	4.60435
1st Experiment - 2nd Replica	53						1st Experiment - 2nd Replica	51						1st Experiment - 2nd Replica	45						1st Experiment - 2nd Replica	47
2nd Experiment - 1st Replica	50						2nd Experiment - 1st Replica	48						2nd Experiment - 1st Replica	48						2nd Experiment - 1st Replica	53
2nd Experiment - 2nd Replica	55						2nd Experiment - 2nd Replica	45						2nd Experiment - 2nd Replica	42						2nd Experiment - 2nd Replica	40
3rd Experiment - 1st Replica	41						3rd Experiment - 1st Replica	40						3rd Experiment - 1st Replica	41						3rd Experiment - 1st Replica	46
3rd Experiment - 2nd Replica	55						3rd Experiment - 2nd Replica	44						3rd Experiment - 2nd Replica	51						3rd Experiment - 2nd Replica	45
Flowers - 400 µg/plate							Leaves - 400 µg/plate							Wastewater - 400 µg/plate							Essential Oil - 400 µg/plate
1st Experiment - 1st Replica	50		49.1667	5.52871			1st Experiment - 1st Replica	51		47.3333	6.77249			1st Experiment - 1st Replica	50		48.1667	5.07609			1st Experiment - 1st Replica	53		52.1667	1.7224
1st Experiment - 2nd Replica	50						1st Experiment - 2nd Replica	41						1st Experiment - 2nd Replica	52						1st Experiment - 2nd Replica	55
2nd Experiment - 1st Replica	55						2nd Experiment - 1st Replica	40						2nd Experiment - 1st Replica	40						2nd Experiment - 1st Replica	50
2nd Experiment - 2nd Replica	54						2nd Experiment - 2nd Replica	43						2nd Experiment - 2nd Replica	50						2nd Experiment - 2nd Replica	51
3rd Experiment - 1st Replica	46						3rd Experiment - 1st Replica	54						3rd Experiment - 1st Replica	53						3rd Experiment - 1st Replica	52
3rd Experiment - 2nd Replica	40						3rd Experiment - 2nd Replica	55						3rd Experiment - 2nd Replica	44						3rd Experiment - 2nd Replica	52
Flowers - 500 µg/plate							Leaves - 500 µg/plate							Wastewater - 500 µg/plate							Essential Oil - 500 µg/plate
1st Experiment - 1st Replica	51		48.1667	3.3116			1st Experiment - 1st Replica	53		48.3333	4.4572			1st Experiment - 1st Replica	47		46.3333	3.77712			1st Experiment - 1st Replica	44		49.1667	3.48807
1st Experiment - 2nd Replica	45						1st Experiment - 2nd Replica	43						1st Experiment - 2nd Replica	42						1st Experiment - 2nd Replica	50
2nd Experiment - 1st Replica	50						2nd Experiment - 1st Replica	54						2nd Experiment - 1st Replica	45						2nd Experiment - 1st Replica	50
2nd Experiment - 2nd Replica	44						2nd Experiment - 2nd Replica	46						2nd Experiment - 2nd Replica	47						2nd Experiment - 2nd Replica	46
3rd Experiment - 1st Replica	52						3rd Experiment - 1st Replica	49						3rd Experiment - 1st Replica	44						3rd Experiment - 1st Replica	52
3rd Experiment - 2nd Replica	47						3rd Experiment - 2nd Replica	45						3rd Experiment - 2nd Replica	53						3rd Experiment - 2nd Replica	53
Beanches - 100 µg/plate							Buds - 100 µg/plate							Hydrosol - 100 µg/plate
1st Experiment - 1st Replica	52		47.3333	3.7238			1st Experiment - 1st Replica	54		46.3333	5.1251			1st Experiment - 1st Replica	42		48	4
1st Experiment - 2nd Replica	49						1st Experiment - 2nd Replica	42						1st Experiment - 2nd Replica	54
2nd Experiment - 1st Replica	47						2nd Experiment - 1st Replica	50						2nd Experiment - 1st Replica	48
2nd Experiment - 2nd Replica	41						2nd Experiment - 2nd Replica	40						2nd Experiment - 2nd Replica	46
3rd Experiment - 1st Replica	49						3rd Experiment - 1st Replica	46						3rd Experiment - 1st Replica	48
3rd Experiment - 2nd Replica	46						3rd Experiment - 2nd Replica	46						3rd Experiment - 2nd Replica	50
Beanches - 200 µg/plate							Buds - 200 µg/plate							Hydrosol - 200 µg/plate							Negative Control
1st Experiment - 1st Replica	42		46	4.85798			1st Experiment - 1st Replica	47		47.6667	1.96638			1st Experiment - 1st Replica	47		47.1667	5.15429			1st Experiment - 1st Replica	527		558	15.7353
1st Experiment - 2nd Replica	44						1st Experiment - 2nd Replica	48						1st Experiment - 2nd Replica	40						1st Experiment - 2nd Replica	559
2nd Experiment - 1st Replica	55						2nd Experiment - 1st Replica	45						2nd Experiment - 1st Replica	52						2nd Experiment - 1st Replica	560
2nd Experiment - 2nd Replica	43						2nd Experiment - 2nd Replica	48						2nd Experiment - 2nd Replica	46						2nd Experiment - 2nd Replica	570
3rd Experiment - 1st Replica	48						3rd Experiment - 1st Replica	51						3rd Experiment - 1st Replica	44						3rd Experiment - 1st Replica	566
3rd Experiment - 2nd Replica	44						3rd Experiment - 2nd Replica	47						3rd Experiment - 2nd Replica	54						3rd Experiment - 2nd Replica	566
Beanches - 300 µg/plate							Buds - 300 µg/plate							Hydrosol - 300 µg/plate							Positive Control
1st Experiment - 1st Replica	54		48.5	5.89067			1st Experiment - 1st Replica	46		45.8333	4.62241			1st Experiment - 1st Replica	53		50	4.81664			1st Experiment - 1st Replica	41		46.1667	4.62241
1st Experiment - 2nd Replica	52						1st Experiment - 2nd Replica	40						1st Experiment - 2nd Replica	53						1st Experiment - 2nd Replica	46
2nd Experiment - 1st Replica	55						2nd Experiment - 1st Replica	47						2nd Experiment - 1st Replica	47						2nd Experiment - 1st Replica	54
2nd Experiment - 2nd Replica	44						2nd Experiment - 2nd Replica	41						2nd Experiment - 2nd Replica	42						2nd Experiment - 2nd Replica	47
3rd Experiment - 1st Replica	41						3rd Experiment - 1st Replica	49						3rd Experiment - 1st Replica	50						3rd Experiment - 1st Replica	47
3rd Experiment - 2nd Replica	45						3rd Experiment - 2nd Replica	52						3rd Experiment - 2nd Replica	55						3rd Experiment - 2nd Replica	42
Beanches - 400 µg/plate							Buds - 400 µg/plate							Hydrosol - 400 µg/plate
1st Experiment - 1st Replica	42		47	3.03315			1st Experiment - 1st Replica	47		46.5	5.28205			1st Experiment - 1st Replica	50		47.3333	5.57375
1st Experiment - 2nd Replica	50						1st Experiment - 2nd Replica	54						1st Experiment - 2nd Replica	40
2nd Experiment - 1st Replica	46						2nd Experiment - 1st Replica	45						2nd Experiment - 1st Replica	42
2nd Experiment - 2nd Replica	48						2nd Experiment - 2nd Replica	41						2nd Experiment - 2nd Replica	46
3rd Experiment - 1st Replica	50						3rd Experiment - 1st Replica	41						3rd Experiment - 1st Replica	53
3rd Experiment - 2nd Replica	46						3rd Experiment - 2nd Replica	51						3rd Experiment - 2nd Replica	53
Beanches - 500 µg/plate							Buds - 500 µg/plate							Hydrosol - 500 µg/plate
1st Experiment - 1st Replica	42		44.5	3.83406			1st Experiment - 1st Replica	41		45.3333	5.16398			1st Experiment - 1st Replica	54		49	4.73286
1st Experiment - 2nd Replica	51						1st Experiment - 2nd Replica	44						1st Experiment - 2nd Replica	40
2nd Experiment - 1st Replica	47						2nd Experiment - 1st Replica	43						2nd Experiment - 1st Replica	50
2nd Experiment - 2nd Replica	41						2nd Experiment - 2nd Replica	55						2nd Experiment - 2nd Replica	51
3rd Experiment - 1st Replica	44						3rd Experiment - 1st Replica	47						3rd Experiment - 1st Replica	49
3rd Experiment - 2nd Replica	42						3rd Experiment - 2nd Replica	42						3rd Experiment - 2nd Replica	50

## Sheet: Supplementary Table S3
Test Group	Revertant Colony Count		Mean	SD			Test Group	Revertant Colony Count		Mean	SD			Test Group	Revertant Colony Count		Mean	SD			Test Group	Revertant Colony Count		Mean	SD
Flowers - 100 µg/plate							Leaves - 100 µg/plate							Wastewater - 100 µg/plate							Essential Oil - 100 µg/plate
1st Experiment - 1st Replica	21		22.5	2.94958			1st Experiment - 1st Replica	22		22.3333	2.42212			1st Experiment - 1st Replica	27		24.5	2.50998			1st Experiment - 1st Replica	27		24.5	2.88097
1st Experiment - 2nd Replica	21						1st Experiment - 2nd Replica	26						1st Experiment - 2nd Replica	21						1st Experiment - 2nd Replica	26
2nd Experiment - 1st Replica	25						2nd Experiment - 1st Replica	19						2nd Experiment - 1st Replica	23						2nd Experiment - 1st Replica	19
2nd Experiment - 2nd Replica	19						2nd Experiment - 2nd Replica	21						2nd Experiment - 2nd Replica	27						2nd Experiment - 2nd Replica	26
3rd Experiment - 1st Replica	22						3rd Experiment - 1st Replica	22						3rd Experiment - 1st Replica	23						3rd Experiment - 1st Replica	24
3rd Experiment - 2nd Replica	27						3rd Experiment - 2nd Replica	24						3rd Experiment - 2nd Replica	26						3rd Experiment - 2nd Replica	25
Flowers - 200 µg/plate							Leaves - 200 µg/plate							Wastewater - 200 µg/plate							Essential Oil - 200 µg/plate
1st Experiment - 1st Replica	25		23.5	3.27109			1st Experiment - 1st Replica	26		24	2.96648			1st Experiment - 1st Replica	21		21.3333	1.63299			1st Experiment - 1st Replica	25		25.1667	1.32916
1st Experiment - 2nd Replica	27						1st Experiment - 2nd Replica	23						1st Experiment - 2nd Replica	24						1st Experiment - 2nd Replica	25
2nd Experiment - 1st Replica	24						2nd Experiment - 1st Replica	19						2nd Experiment - 1st Replica	21						2nd Experiment - 1st Replica	23
2nd Experiment - 2nd Replica	20						2nd Experiment - 2nd Replica	26						2nd Experiment - 2nd Replica	22						2nd Experiment - 2nd Replica	26
3rd Experiment - 1st Replica	19						3rd Experiment - 1st Replica	27						3rd Experiment - 1st Replica	21						3rd Experiment - 1st Replica	27
3rd Experiment - 2nd Replica	26						3rd Experiment - 2nd Replica	23						3rd Experiment - 2nd Replica	19						3rd Experiment - 2nd Replica	25
Flowers - 300 µg/plate							Leaves - 300 µg/plate							Wastewater - 300 µg/plate							Essential Oil - 300 µg/plate
1st Experiment - 1st Replica	20		20.5	0.83666			1st Experiment - 1st Replica	25		21.8333	1.7224			1st Experiment - 1st Replica	25		22.3333	2.33809			1st Experiment - 1st Replica	20		23.6667	3.01109
1st Experiment - 2nd Replica	20						1st Experiment - 2nd Replica	21						1st Experiment - 2nd Replica	23						1st Experiment - 2nd Replica	20
2nd Experiment - 1st Replica	21						2nd Experiment - 1st Replica	22						2nd Experiment - 1st Replica	20						2nd Experiment - 1st Replica	25
2nd Experiment - 2nd Replica	20						2nd Experiment - 2nd Replica	21						2nd Experiment - 2nd Replica	19						2nd Experiment - 2nd Replica	24
3rd Experiment - 1st Replica	20						3rd Experiment - 1st Replica	22						3rd Experiment - 1st Replica	24						3rd Experiment - 1st Replica	27
3rd Experiment - 2nd Replica	22						3rd Experiment - 2nd Replica	20						3rd Experiment - 2nd Replica	23						3rd Experiment - 2nd Replica	26
Flowers - 400 µg/plate							Leaves - 400 µg/plate							Wastewater - 400 µg/plate							Essential Oil - 400 µg/plate
1st Experiment - 1st Replica	18		20.1667	2.04124			1st Experiment - 1st Replica	26		23.3333	2.06559			1st Experiment - 1st Replica	19		22.5	3.39116			1st Experiment - 1st Replica	19		21.3333	2.50333
1st Experiment - 2nd Replica	20						1st Experiment - 2nd Replica	24						1st Experiment - 2nd Replica	22						1st Experiment - 2nd Replica	20
2nd Experiment - 1st Replica	20						2nd Experiment - 1st Replica	20						2nd Experiment - 1st Replica	26						2nd Experiment - 1st Replica	22
2nd Experiment - 2nd Replica	20						2nd Experiment - 2nd Replica	24						2nd Experiment - 2nd Replica	25						2nd Experiment - 2nd Replica	26
3rd Experiment - 1st Replica	19						3rd Experiment - 1st Replica	24						3rd Experiment - 1st Replica	18						3rd Experiment - 1st Replica	20
3rd Experiment - 2nd Replica	24						3rd Experiment - 2nd Replica	22						3rd Experiment - 2nd Replica	25						3rd Experiment - 2nd Replica	21
Flowers - 500 µg/plate							Leaves - 500 µg/plate							Wastewater - 500 µg/plate							Essential Oil - 500 µg/plate
1st Experiment - 1st Replica	22		23.1667	2.63944			1st Experiment - 1st Replica	24		22.8333	1.83485			1st Experiment - 1st Replica	19		24	3.2249			1st Experiment - 1st Replica	22		23.6667	2.73252
1st Experiment - 2nd Replica	27						1st Experiment - 2nd Replica	24						1st Experiment - 2nd Replica	26						1st Experiment - 2nd Replica	20
2nd Experiment - 1st Replica	20						2nd Experiment - 1st Replica	22						2nd Experiment - 1st Replica	22						2nd Experiment - 1st Replica	26
2nd Experiment - 2nd Replica	25						2nd Experiment - 2nd Replica	25						2nd Experiment - 2nd Replica	23						2nd Experiment - 2nd Replica	25
3rd Experiment - 1st Replica	24						3rd Experiment - 1st Replica	22						3rd Experiment - 1st Replica	27						3rd Experiment - 1st Replica	22
3rd Experiment - 2nd Replica	21						3rd Experiment - 2nd Replica	20						3rd Experiment - 2nd Replica	27						3rd Experiment - 2nd Replica	27
Beanches - 100 µg/plate							Buds - 100 µg/plate							Hydrosol - 100 µg/plate
1st Experiment - 1st Replica	21		22.5	2.50998			1st Experiment - 1st Replica	24		22.8333	2.40139			1st Experiment - 1st Replica	26		23.8333	2.78687
1st Experiment - 2nd Replica	25						1st Experiment - 2nd Replica	20						1st Experiment - 2nd Replica	21
2nd Experiment - 1st Replica	21						2nd Experiment - 1st Replica	20						2nd Experiment - 1st Replica	24
2nd Experiment - 2nd Replica	24						2nd Experiment - 2nd Replica	23						2nd Experiment - 2nd Replica	25
3rd Experiment - 1st Replica	25						3rd Experiment - 1st Replica	26						3rd Experiment - 1st Replica	27
3rd Experiment - 2nd Replica	19						3rd Experiment - 2nd Replica	24						3rd Experiment - 2nd Replica	20
Beanches - 200 µg/plate							Buds - 200 µg/plate							Hydrosol - 200 µg/plate							Negative Control
1st Experiment - 1st Replica	23		23.3333	2.87518			1st Experiment - 1st Replica	18		21	2			1st Experiment - 1st Replica	27		22.6667	3.4448			1st Experiment - 1st Replica	355		368.667	7.33939
1st Experiment - 2nd Replica	23						1st Experiment - 2nd Replica	20						1st Experiment - 2nd Replica	21						1st Experiment - 2nd Replica	371
2nd Experiment - 1st Replica	25						2nd Experiment - 1st Replica	22						2nd Experiment - 1st Replica	19						2nd Experiment - 1st Replica	371
2nd Experiment - 2nd Replica	25						2nd Experiment - 2nd Replica	23						2nd Experiment - 2nd Replica	25						2nd Experiment - 2nd Replica	368
3rd Experiment - 1st Replica	26						3rd Experiment - 1st Replica	20						3rd Experiment - 1st Replica	25						3rd Experiment - 1st Replica	377
3rd Experiment - 2nd Replica	18						3rd Experiment - 2nd Replica	23						3rd Experiment - 2nd Replica	19						3rd Experiment - 2nd Replica	370
Beanches - 300 µg/plate							Buds - 300 µg/plate							Hydrosol - 300 µg/plate							Positive Control
1st Experiment - 1st Replica	24		22.8333	2.40139			1st Experiment - 1st Replica	19		21.6667	3.14113			1st Experiment - 1st Replica	23		22.1667	3.0605			1st Experiment - 1st Replica	23		24.8333	2.85774
1st Experiment - 2nd Replica	18						1st Experiment - 2nd Replica	27						1st Experiment - 2nd Replica	19						1st Experiment - 2nd Replica	20
2nd Experiment - 1st Replica	24						2nd Experiment - 1st Replica	20						2nd Experiment - 1st Replica	27						2nd Experiment - 1st Replica	27
2nd Experiment - 2nd Replica	24						2nd Experiment - 2nd Replica	20						2nd Experiment - 2nd Replica	24						2nd Experiment - 2nd Replica	25
3rd Experiment - 1st Replica	24						3rd Experiment - 1st Replica	20						3rd Experiment - 1st Replica	20						3rd Experiment - 1st Replica	27
3rd Experiment - 2nd Replica	23						3rd Experiment - 2nd Replica	24						3rd Experiment - 2nd Replica	20						3rd Experiment - 2nd Replica	27
Beanches - 400 µg/plate							Buds - 400 µg/plate							Hydrosol - 400 µg/plate
1st Experiment - 1st Replica	24		22	2.82843			1st Experiment - 1st Replica	27		23.3333	2.65832			1st Experiment - 1st Replica	22		22.3333	2.58199
1st Experiment - 2nd Replica	23						1st Experiment - 2nd Replica	26						1st Experiment - 2nd Replica	25
2nd Experiment - 1st Replica	19						2nd Experiment - 1st Replica	22						2nd Experiment - 1st Replica	24
2nd Experiment - 2nd Replica	23						2nd Experiment - 2nd Replica	22						2nd Experiment - 2nd Replica	21
3rd Experiment - 1st Replica	25						3rd Experiment - 1st Replica	23						3rd Experiment - 1st Replica	18
3rd Experiment - 2nd Replica	18						3rd Experiment - 2nd Replica	20						3rd Experiment - 2nd Replica	24
Beanches - 500 µg/plate							Buds - 500 µg/plate							Hydrosol - 500 µg/plate
1st Experiment - 1st Replica	23		23.3333	1.36626			1st Experiment - 1st Replica	21		21	3.09839			1st Experiment - 1st Replica	20		23.5	2.07364
1st Experiment - 2nd Replica	23						1st Experiment - 2nd Replica	23						1st Experiment - 2nd Replica	26
2nd Experiment - 1st Replica	21						2nd Experiment - 1st Replica	18						2nd Experiment - 1st Replica	23
2nd Experiment - 2nd Replica	24						2nd Experiment - 2nd Replica	18						2nd Experiment - 2nd Replica	23
3rd Experiment - 1st Replica	25						3rd Experiment - 1st Replica	20						3rd Experiment - 1st Replica	25
3rd Experiment - 2nd Replica	24						3rd Experiment - 2nd Replica	26						3rd Experiment - 2nd Replica	24

## Sheet: Supplementary Table S4
Test Group	Revertant Colony Count		Mean	SD			Test Group	Revertant Colony Count		Mean	SD			Test Group	Revertant Colony Count		Mean	SD			Test Group	Revertant Colony Count		Mean	SD
Flowers - 100 µg/plate							Leaves - 100 µg/plate							Wastewater - 100 µg/plate							Essential Oil - 100 µg/plate
1st Experiment - 1st Replica	45		42.6667	2.73252			1st Experiment - 1st Replica	47		40	4.89898			1st Experiment - 1st Replica	46		41.1667	3.43026			1st Experiment - 1st Replica	41		41.5	3.27109
1st Experiment - 2nd Replica	38						1st Experiment - 2nd Replica	35						1st Experiment - 2nd Replica	41						1st Experiment - 2nd Replica	37
2nd Experiment - 1st Replica	45						2nd Experiment - 1st Replica	41						2nd Experiment - 1st Replica	42						2nd Experiment - 1st Replica	42
2nd Experiment - 2nd Replica	41						2nd Experiment - 2nd Replica	40						2nd Experiment - 2nd Replica	39						2nd Experiment - 2nd Replica	42
3rd Experiment - 1st Replica	43						3rd Experiment - 1st Replica	34						3rd Experiment - 1st Replica	43						3rd Experiment - 1st Replica	47
3rd Experiment - 2nd Replica	44						3rd Experiment - 2nd Replica	43						3rd Experiment - 2nd Replica	36						3rd Experiment - 2nd Replica	40
Flowers - 200 µg/plate							Leaves - 200 µg/plate							Wastewater - 200 µg/plate							Essential Oil - 200 µg/plate
1st Experiment - 1st Replica	36		38.8333	2.92689			1st Experiment - 1st Replica	46		41.3333	6.43946			1st Experiment - 1st Replica	34		40.6667	4.4121			1st Experiment - 1st Replica	38		39	3.74166
1st Experiment - 2nd Replica	37						1st Experiment - 2nd Replica	35						1st Experiment - 2nd Replica	45						1st Experiment - 2nd Replica	36
2nd Experiment - 1st Replica	40						2nd Experiment - 1st Replica	38						2nd Experiment - 1st Replica	45						2nd Experiment - 1st Replica	38
2nd Experiment - 2nd Replica	37						2nd Experiment - 2nd Replica	46						2nd Experiment - 2nd Replica	37						2nd Experiment - 2nd Replica	40
3rd Experiment - 1st Replica	44						3rd Experiment - 1st Replica	34						3rd Experiment - 1st Replica	42						3rd Experiment - 1st Replica	46
3rd Experiment - 2nd Replica	39						3rd Experiment - 2nd Replica	49						3rd Experiment - 2nd Replica	41						3rd Experiment - 2nd Replica	36
Flowers - 300 µg/plate							Leaves - 300 µg/plate							Wastewater - 300 µg/plate							Essential Oil - 300 µg/plate
1st Experiment - 1st Replica	46		41	3.74166			1st Experiment - 1st Replica	43		43.8333	3.0605			1st Experiment - 1st Replica	47		40.5	4.37035			1st Experiment - 1st Replica	44		39.6667	4.2269
1st Experiment - 2nd Replica	45						1st Experiment - 2nd Replica	46						1st Experiment - 2nd Replica	37						1st Experiment - 2nd Replica	36
2nd Experiment - 1st Replica	39						2nd Experiment - 1st Replica	43						2nd Experiment - 1st Replica	39						2nd Experiment - 1st Replica	36
2nd Experiment - 2nd Replica	41						2nd Experiment - 2nd Replica	44						2nd Experiment - 2nd Replica	37						2nd Experiment - 2nd Replica	41
3rd Experiment - 1st Replica	38						3rd Experiment - 1st Replica	48						3rd Experiment - 1st Replica	38						3rd Experiment - 1st Replica	36
3rd Experiment - 2nd Replica	37						3rd Experiment - 2nd Replica	39						3rd Experiment - 2nd Replica	45						3rd Experiment - 2nd Replica	45
Flowers - 400 µg/plate							Leaves - 400 µg/plate							Wastewater - 400 µg/plate							Essential Oil - 400 µg/plate
1st Experiment - 1st Replica	49		42.5	5.1672			1st Experiment - 1st Replica	46		41.3333	5.60952			1st Experiment - 1st Replica	36		42.3333	5.04645			1st Experiment - 1st Replica	43		41.6667	4.63321
1st Experiment - 2nd Replica	46						1st Experiment - 2nd Replica	44						1st Experiment - 2nd Replica	46						1st Experiment - 2nd Replica	39
2nd Experiment - 1st Replica	43						2nd Experiment - 1st Replica	40						2nd Experiment - 1st Replica	41						2nd Experiment - 1st Replica	47
2nd Experiment - 2nd Replica	43						2nd Experiment - 2nd Replica	34						2nd Experiment - 2nd Replica	47						2nd Experiment - 2nd Replica	34
3rd Experiment - 1st Replica	34						3rd Experiment - 1st Replica	36						3rd Experiment - 1st Replica	47						3rd Experiment - 1st Replica	45
3rd Experiment - 2nd Replica	40						3rd Experiment - 2nd Replica	48						3rd Experiment - 2nd Replica	37						3rd Experiment - 2nd Replica	42
Flowers - 500 µg/plate							Leaves - 500 µg/plate							Wastewater - 500 µg/plate							Essential Oil - 500 µg/plate
1st Experiment - 1st Replica	40		42.3333	4.58984			1st Experiment - 1st Replica	34		42.1667	4.40076			1st Experiment - 1st Replica	43		43	3.28634			1st Experiment - 1st Replica	39		39.5	1.87083
1st Experiment - 2nd Replica	46						1st Experiment - 2nd Replica	42						1st Experiment - 2nd Replica	46						1st Experiment - 2nd Replica	36
2nd Experiment - 1st Replica	39						2nd Experiment - 1st Replica	47						2nd Experiment - 1st Replica	42						2nd Experiment - 1st Replica	40
2nd Experiment - 2nd Replica	46						2nd Experiment - 2nd Replica	42						2nd Experiment - 2nd Replica	45						2nd Experiment - 2nd Replica	41
3rd Experiment - 1st Replica	36						3rd Experiment - 1st Replica	44						3rd Experiment - 1st Replica	45						3rd Experiment - 1st Replica	40
3rd Experiment - 2nd Replica	47						3rd Experiment - 2nd Replica	44						3rd Experiment - 2nd Replica	37						3rd Experiment - 2nd Replica	41
Beanches - 100 µg/plate							Buds - 100 µg/plate							Hydrosol - 100 µg/plate
1st Experiment - 1st Replica	47		40.1667	4.95648			1st Experiment - 1st Replica	44		43.8333	2.2286			1st Experiment - 1st Replica	46		40.3333	3.93277
1st Experiment - 2nd Replica	34						1st Experiment - 2nd Replica	40						1st Experiment - 2nd Replica	37
2nd Experiment - 1st Replica	40						2nd Experiment - 1st Replica	43						2nd Experiment - 1st Replica	42
2nd Experiment - 2nd Replica	37						2nd Experiment - 2nd Replica	46						2nd Experiment - 2nd Replica	43
3rd Experiment - 1st Replica	38						3rd Experiment - 1st Replica	44						3rd Experiment - 1st Replica	38
3rd Experiment - 2nd Replica	45						3rd Experiment - 2nd Replica	46						3rd Experiment - 2nd Replica	36
Beanches - 200 µg/plate							Buds - 200 µg/plate							Hydrosol - 200 µg/plate							Negative Control
1st Experiment - 1st Replica	44		41.1667	2.71416			1st Experiment - 1st Replica	37		40.6667	4.84424			1st Experiment - 1st Replica	42		43.6667	3.14113			1st Experiment - 1st Replica	506		494.167	12.7345
1st Experiment - 2nd Replica	44						1st Experiment - 2nd Replica	44						1st Experiment - 2nd Replica	47						1st Experiment - 2nd Replica	477
2nd Experiment - 1st Replica	41						2nd Experiment - 1st Replica	37						2nd Experiment - 1st Replica	39						2nd Experiment - 1st Replica	500
2nd Experiment - 2nd Replica	42						2nd Experiment - 2nd Replica	46						2nd Experiment - 2nd Replica	46						2nd Experiment - 2nd Replica	500
3rd Experiment - 1st Replica	38						3rd Experiment - 1st Replica	35						3rd Experiment - 1st Replica	42						3rd Experiment - 1st Replica	503
3rd Experiment - 2nd Replica	38						3rd Experiment - 2nd Replica	45						3rd Experiment - 2nd Replica	46						3rd Experiment - 2nd Replica	479
Beanches - 300 µg/plate							Buds - 300 µg/plate							Hydrosol - 300 µg/plate							Positive Control
1st Experiment - 1st Replica	36		41.8333	3.60093			1st Experiment - 1st Replica	35		40.1667	5.03653			1st Experiment - 1st Replica	38		39.1667	4.66548			1st Experiment - 1st Replica	38		40	2.82843
1st Experiment - 2nd Replica	45						1st Experiment - 2nd Replica	44						1st Experiment - 2nd Replica	46						1st Experiment - 2nd Replica	45
2nd Experiment - 1st Replica	43						2nd Experiment - 1st Replica	44						2nd Experiment - 1st Replica	35						2nd Experiment - 1st Replica	37
2nd Experiment - 2nd Replica	43						2nd Experiment - 2nd Replica	46						2nd Experiment - 2nd Replica	36						2nd Experiment - 2nd Replica	39
3rd Experiment - 1st Replica	39						3rd Experiment - 1st Replica	35						3rd Experiment - 1st Replica	36						3rd Experiment - 1st Replica	41
3rd Experiment - 2nd Replica	45						3rd Experiment - 2nd Replica	37						3rd Experiment - 2nd Replica	44						3rd Experiment - 2nd Replica	40
Beanches - 400 µg/plate							Buds - 400 µg/plate							Hydrosol - 400 µg/plate
1st Experiment - 1st Replica	46		39.8333	4.62241			1st Experiment - 1st Replica	34		41.3333	3.77712			1st Experiment - 1st Replica	43		44.1667	2.78687
1st Experiment - 2nd Replica	39						1st Experiment - 2nd Replica	43						1st Experiment - 2nd Replica	46
2nd Experiment - 1st Replica	35						2nd Experiment - 1st Replica	41						2nd Experiment - 1st Replica	46
2nd Experiment - 2nd Replica	36						2nd Experiment - 2nd Replica	44						2nd Experiment - 2nd Replica	46
3rd Experiment - 1st Replica	45						3rd Experiment - 1st Replica	42						3rd Experiment - 1st Replica	45
3rd Experiment - 2nd Replica	38						3rd Experiment - 2nd Replica	44						3rd Experiment - 2nd Replica	39
Beanches - 500 µg/plate							Buds - 500 µg/plate							Hydrosol - 500 µg/plate
1st Experiment - 1st Replica	49		42.8333	3.12517			1st Experiment - 1st Replica	35		43.3333	4.4572			1st Experiment - 1st Replica	38		38.3333	3.93277
1st Experiment - 2nd Replica	41						1st Experiment - 2nd Replica	46						1st Experiment - 2nd Replica	46
2nd Experiment - 1st Replica	41						2nd Experiment - 1st Replica	46						2nd Experiment - 1st Replica	38
2nd Experiment - 2nd Replica	41						2nd Experiment - 2nd Replica	44						2nd Experiment - 2nd Replica	36
3rd Experiment - 1st Replica	43						3rd Experiment - 1st Replica	47						3rd Experiment - 1st Replica	37
3rd Experiment - 2nd Replica	42						3rd Experiment - 2nd Replica	42						3rd Experiment - 2nd Replica	35

## Sheet: Supplementary Table S5
Test Group	Revertant Colony Count		Mean	SD			Test Group	Revertant Colony Count		Mean	SD			Test Group	Revertant Colony Count		Mean	SD			Test Group	Revertant Colony Count		Mean	SD
Flowers - 100 µg/plate							Leaves - 100 µg/plate							Wastewater - 100 µg/plate							Essential Oil - 100 µg/plate
1st Experiment - 1st Replica	43		36.3333	3.6697			1st Experiment - 1st Replica	36		35.3333	3.20416			1st Experiment - 1st Replica	40		36	4.3359			1st Experiment - 1st Replica	34		34.6667	2.50333
1st Experiment - 2nd Replica	35						1st Experiment - 2nd Replica	30						1st Experiment - 2nd Replica	42						1st Experiment - 2nd Replica	32
2nd Experiment - 1st Replica	36						2nd Experiment - 1st Replica	39						2nd Experiment - 1st Replica	35						2nd Experiment - 1st Replica	36
2nd Experiment - 2nd Replica	32						2nd Experiment - 2nd Replica	35						2nd Experiment - 2nd Replica	36						2nd Experiment - 2nd Replica	33
3rd Experiment - 1st Replica	35						3rd Experiment - 1st Replica	38						3rd Experiment - 1st Replica	32						3rd Experiment - 1st Replica	39
3rd Experiment - 2nd Replica	37						3rd Experiment - 2nd Replica	34						3rd Experiment - 2nd Replica	31						3rd Experiment - 2nd Replica	34
Flowers - 200 µg/plate							Leaves - 200 µg/plate							Wastewater - 200 µg/plate							Essential Oil - 200 µg/plate
1st Experiment - 1st Replica	37		36.3333	2.65832			1st Experiment - 1st Replica	31		36.1667	3.18852			1st Experiment - 1st Replica	40		38.3333	2.73252			1st Experiment - 1st Replica	37		36.6667	2.25093
1st Experiment - 2nd Replica	37						1st Experiment - 2nd Replica	35						1st Experiment - 2nd Replica	43						1st Experiment - 2nd Replica	36
2nd Experiment - 1st Replica	35						2nd Experiment - 1st Replica	38						2nd Experiment - 1st Replica	36						2nd Experiment - 1st Replica	40
2nd Experiment - 2nd Replica	32						2nd Experiment - 2nd Replica	35						2nd Experiment - 2nd Replica	38						2nd Experiment - 2nd Replica	33
3rd Experiment - 1st Replica	40						3rd Experiment - 1st Replica	38						3rd Experiment - 1st Replica	36						3rd Experiment - 1st Replica	37
3rd Experiment - 2nd Replica	37						3rd Experiment - 2nd Replica	40						3rd Experiment - 2nd Replica	37						3rd Experiment - 2nd Replica	37
Flowers - 300 µg/plate							Leaves - 300 µg/plate							Wastewater - 300 µg/plate							Essential Oil - 300 µg/plate
1st Experiment - 1st Replica	38		38.3333	3.14113			1st Experiment - 1st Replica	39		35.6667	3.55903			1st Experiment - 1st Replica	36		38.3333	4.08248			1st Experiment - 1st Replica	42		40.1667	1.83485
1st Experiment - 2nd Replica	37						1st Experiment - 2nd Replica	41						1st Experiment - 2nd Replica	43						1st Experiment - 2nd Replica	42
2nd Experiment - 1st Replica	40						2nd Experiment - 1st Replica	32						2nd Experiment - 1st Replica	32						2nd Experiment - 1st Replica	41
2nd Experiment - 2nd Replica	33						2nd Experiment - 2nd Replica	34						2nd Experiment - 2nd Replica	37						2nd Experiment - 2nd Replica	38
3rd Experiment - 1st Replica	42						3rd Experiment - 1st Replica	35						3rd Experiment - 1st Replica	41						3rd Experiment - 1st Replica	38
3rd Experiment - 2nd Replica	40						3rd Experiment - 2nd Replica	33						3rd Experiment - 2nd Replica	41						3rd Experiment - 2nd Replica	40
Flowers - 400 µg/plate							Leaves - 400 µg/plate							Wastewater - 400 µg/plate							Essential Oil - 400 µg/plate
1st Experiment - 1st Replica	37		36.6667	2.58199			1st Experiment - 1st Replica	34		38.8333	4.66548			1st Experiment - 1st Replica	34		36.1667	2.92689			1st Experiment - 1st Replica	36		39	2.28035
1st Experiment - 2nd Replica	37						1st Experiment - 2nd Replica	42						1st Experiment - 2nd Replica	35						1st Experiment - 2nd Replica	41
2nd Experiment - 1st Replica	33						2nd Experiment - 1st Replica	40						2nd Experiment - 1st Replica	36						2nd Experiment - 1st Replica	41
2nd Experiment - 2nd Replica	41						2nd Experiment - 2nd Replica	32						2nd Experiment - 2nd Replica	33						2nd Experiment - 2nd Replica	41
3rd Experiment - 1st Replica	36						3rd Experiment - 1st Replica	43						3rd Experiment - 1st Replica	41						3rd Experiment - 1st Replica	37
3rd Experiment - 2nd Replica	36						3rd Experiment - 2nd Replica	42						3rd Experiment - 2nd Replica	38						3rd Experiment - 2nd Replica	38
Flowers - 500 µg/plate							Leaves - 500 µg/plate							Wastewater - 500 µg/plate							Essential Oil - 500 µg/plate
1st Experiment - 1st Replica	42		36.5	3.937			1st Experiment - 1st Replica	42		37.6667	4.2269			1st Experiment - 1st Replica	45		37.3333	4.63321			1st Experiment - 1st Replica	36		37	4.77493
1st Experiment - 2nd Replica	37						1st Experiment - 2nd Replica	40						1st Experiment - 2nd Replica	38						1st Experiment - 2nd Replica	41
2nd Experiment - 1st Replica	32						2nd Experiment - 1st Replica	33						2nd Experiment - 1st Replica	38						2nd Experiment - 1st Replica	33
2nd Experiment - 2nd Replica	37						2nd Experiment - 2nd Replica	33						2nd Experiment - 2nd Replica	33						2nd Experiment - 2nd Replica	41
3rd Experiment - 1st Replica	32						3rd Experiment - 1st Replica	36						3rd Experiment - 1st Replica	32						3rd Experiment - 1st Replica	41
3rd Experiment - 2nd Replica	39						3rd Experiment - 2nd Replica	42						3rd Experiment - 2nd Replica	38						3rd Experiment - 2nd Replica	30
Beanches - 100 µg/plate							Buds - 100 µg/plate							Hydrosol - 100 µg/plate
1st Experiment - 1st Replica	43		39	4.3359			1st Experiment - 1st Replica	32		38.6667	3.9833			1st Experiment - 1st Replica	31		35.3333	3.61478
1st Experiment - 2nd Replica	43						1st Experiment - 2nd Replica	37						1st Experiment - 2nd Replica	34
2nd Experiment - 1st Replica	35						2nd Experiment - 1st Replica	43						2nd Experiment - 1st Replica	41
2nd Experiment - 2nd Replica	42						2nd Experiment - 2nd Replica	40						2nd Experiment - 2nd Replica	35
3rd Experiment - 1st Replica	33						3rd Experiment - 1st Replica	38						3rd Experiment - 1st Replica	38
3rd Experiment - 2nd Replica	38						3rd Experiment - 2nd Replica	42						3rd Experiment - 2nd Replica	33
Beanches - 200 µg/plate							Buds - 200 µg/plate							Hydrosol - 200 µg/plate							Negative Control
1st Experiment - 1st Replica	34		36.8333	4.35507			1st Experiment - 1st Replica	39		35	3.34664			1st Experiment - 1st Replica	32		32.3333	1.63299			1st Experiment - 1st Replica	435		447.667	10.6521
1st Experiment - 2nd Replica	34						1st Experiment - 2nd Replica	37						1st Experiment - 2nd Replica	32						1st Experiment - 2nd Replica	449
2nd Experiment - 1st Replica	37						2nd Experiment - 1st Replica	32						2nd Experiment - 1st Replica	33						2nd Experiment - 1st Replica	460
2nd Experiment - 2nd Replica	41						2nd Experiment - 2nd Replica	32						2nd Experiment - 2nd Replica	30						2nd Experiment - 2nd Replica	435
3rd Experiment - 1st Replica	43						3rd Experiment - 1st Replica	32						3rd Experiment - 1st Replica	32						3rd Experiment - 1st Replica	457
3rd Experiment - 2nd Replica	32						3rd Experiment - 2nd Replica	38						3rd Experiment - 2nd Replica	35						3rd Experiment - 2nd Replica	450
Beanches - 300 µg/plate							Buds - 300 µg/plate							Hydrosol - 300 µg/plate							Positive Control
1st Experiment - 1st Replica	39		38.5	3.20936			1st Experiment - 1st Replica	34		35.6667	2.42212			1st Experiment - 1st Replica	45		39	3.63318			1st Experiment - 1st Replica	38		37.3333	3.55903
1st Experiment - 2nd Replica	39						1st Experiment - 2nd Replica	34						1st Experiment - 2nd Replica	38						1st Experiment - 2nd Replica	32
2nd Experiment - 1st Replica	37						2nd Experiment - 1st Replica	36						2nd Experiment - 1st Replica	35						2nd Experiment - 1st Replica	43
2nd Experiment - 2nd Replica	33						2nd Experiment - 2nd Replica	39						2nd Experiment - 2nd Replica	36						2nd Experiment - 2nd Replica	37
3rd Experiment - 1st Replica	42						3rd Experiment - 1st Replica	38						3rd Experiment - 1st Replica	39						3rd Experiment - 1st Replica	38
3rd Experiment - 2nd Replica	41						3rd Experiment - 2nd Replica	33						3rd Experiment - 2nd Replica	41						3rd Experiment - 2nd Replica	36
Beanches - 400 µg/plate							Buds - 400 µg/plate							Hydrosol - 400 µg/plate
1st Experiment - 1st Replica	34		36	3.09839			1st Experiment - 1st Replica	34		39	2.82843			1st Experiment - 1st Replica	39		37.5	1.76068
1st Experiment - 2nd Replica	37						1st Experiment - 2nd Replica	42						1st Experiment - 2nd Replica	35
2nd Experiment - 1st Replica	41						2nd Experiment - 1st Replica	39						2nd Experiment - 1st Replica	37
2nd Experiment - 2nd Replica	32						2nd Experiment - 2nd Replica	38						2nd Experiment - 2nd Replica	39
3rd Experiment - 1st Replica	37						3rd Experiment - 1st Replica	41						3rd Experiment - 1st Replica	39
3rd Experiment - 2nd Replica	35						3rd Experiment - 2nd Replica	40						3rd Experiment - 2nd Replica	36
Beanches - 500 µg/plate							Buds - 500 µg/plate							Hydrosol - 500 µg/plate
1st Experiment - 1st Replica	31		36.5	4.46094			1st Experiment - 1st Replica	41		40.1667	2.31661			1st Experiment - 1st Replica	40		38.5	4.9295
1st Experiment - 2nd Replica	35						1st Experiment - 2nd Replica	40						1st Experiment - 2nd Replica	41
2nd Experiment - 1st Replica	37						2nd Experiment - 1st Replica	40						2nd Experiment - 1st Replica	37
2nd Experiment - 2nd Replica	33						2nd Experiment - 2nd Replica	39						2nd Experiment - 2nd Replica	32
3rd Experiment - 1st Replica	43						3rd Experiment - 1st Replica	44						3rd Experiment - 1st Replica	46
3rd Experiment - 2nd Replica	40						3rd Experiment - 2nd Replica	37						3rd Experiment - 2nd Replica	35

## Sheet: Supplementary Table S6
Test Group	Revertant Colony Count		Mean	SD			Test Group	Revertant Colony Count		Mean	SD			Test Group	Revertant Colony Count		Mean	SD			Test Group	Revertant Colony Count		Mean	SD
Flowers - 100 µg/plate							Leaves - 100 µg/plate							Wastewater - 100 µg/plate							Essential Oil - 100 µg/plate
1st Experiment - 1st Replica	50		44	5.2915			1st Experiment - 1st Replica	54		45.6667	4.88535			1st Experiment - 1st Replica	49		44.5	4.03733			1st Experiment - 1st Replica	45		43.5	4.88876
1st Experiment - 2nd Replica	41						1st Experiment - 2nd Replica	45						1st Experiment - 2nd Replica	48						1st Experiment - 2nd Replica	50
2nd Experiment - 1st Replica	45						2nd Experiment - 1st Replica	39						2nd Experiment - 1st Replica	43						2nd Experiment - 1st Replica	48
2nd Experiment - 2nd Replica	37						2nd Experiment - 2nd Replica	47						2nd Experiment - 2nd Replica	40						2nd Experiment - 2nd Replica	38
3rd Experiment - 1st Replica	50						3rd Experiment - 1st Replica	45						3rd Experiment - 1st Replica	47						3rd Experiment - 1st Replica	40
3rd Experiment - 2nd Replica	41						3rd Experiment - 2nd Replica	44						3rd Experiment - 2nd Replica	40						3rd Experiment - 2nd Replica	40
Flowers - 200 µg/plate							Leaves - 200 µg/plate							Wastewater - 200 µg/plate							Essential Oil - 200 µg/plate
1st Experiment - 1st Replica	45		44.8333	3.18852			1st Experiment - 1st Replica	40		46	4.5607			1st Experiment - 1st Replica	49		46	4.97996			1st Experiment - 1st Replica	47		45.8333	5.87934
1st Experiment - 2nd Replica	45						1st Experiment - 2nd Replica	47						1st Experiment - 2nd Replica	51						1st Experiment - 2nd Replica	51
2nd Experiment - 1st Replica	45						2nd Experiment - 1st Replica	41						2nd Experiment - 1st Replica	37						2nd Experiment - 1st Replica	38
2nd Experiment - 2nd Replica	40						2nd Experiment - 2nd Replica	51						2nd Experiment - 2nd Replica	48						2nd Experiment - 2nd Replica	49
3rd Experiment - 1st Replica	50						3rd Experiment - 1st Replica	47						3rd Experiment - 1st Replica	47						3rd Experiment - 1st Replica	51
3rd Experiment - 2nd Replica	44						3rd Experiment - 2nd Replica	50						3rd Experiment - 2nd Replica	44						3rd Experiment - 2nd Replica	39
Flowers - 300 µg/plate							Leaves - 300 µg/plate							Wastewater - 300 µg/plate							Essential Oil - 300 µg/plate
1st Experiment - 1st Replica	54		46.8333	6.17792			1st Experiment - 1st Replica	39		47	5.89915			1st Experiment - 1st Replica	44		44.8333	4.30891			1st Experiment - 1st Replica	39		42.8333	2.40139
1st Experiment - 2nd Replica	49						1st Experiment - 2nd Replica	48						1st Experiment - 2nd Replica	48						1st Experiment - 2nd Replica	44
2nd Experiment - 1st Replica	49						2nd Experiment - 1st Replica	45						2nd Experiment - 1st Replica	49						2nd Experiment - 1st Replica	45
2nd Experiment - 2nd Replica	42						2nd Experiment - 2nd Replica	57						2nd Experiment - 2nd Replica	48						2nd Experiment - 2nd Replica	41
3rd Experiment - 1st Replica	37						3rd Experiment - 1st Replica	45						3rd Experiment - 1st Replica	38						3rd Experiment - 1st Replica	43
3rd Experiment - 2nd Replica	50						3rd Experiment - 2nd Replica	48						3rd Experiment - 2nd Replica	42						3rd Experiment - 2nd Replica	45
Flowers - 400 µg/plate							Leaves - 400 µg/plate							Wastewater - 400 µg/plate							Essential Oil - 400 µg/plate
1st Experiment - 1st Replica	51		47.3333	3.88158			1st Experiment - 1st Replica	40		43.1667	5.52871			1st Experiment - 1st Replica	41		43.8333	4.02078			1st Experiment - 1st Replica	45		44.3333	2.94392
1st Experiment - 2nd Replica	51						1st Experiment - 2nd Replica	37						1st Experiment - 2nd Replica	46						1st Experiment - 2nd Replica	41
2nd Experiment - 1st Replica	50						2nd Experiment - 1st Replica	42						2nd Experiment - 1st Replica	39						2nd Experiment - 1st Replica	41
2nd Experiment - 2nd Replica	44						2nd Experiment - 2nd Replica	40						2nd Experiment - 2nd Replica	47						2nd Experiment - 2nd Replica	48
3rd Experiment - 1st Replica	46						3rd Experiment - 1st Replica	50						3rd Experiment - 1st Replica	41						3rd Experiment - 1st Replica	47
3rd Experiment - 2nd Replica	42						3rd Experiment - 2nd Replica	50						3rd Experiment - 2nd Replica	49						3rd Experiment - 2nd Replica	44
Flowers - 500 µg/plate							Leaves - 500 µg/plate							Wastewater - 500 µg/plate							Essential Oil - 500 µg/plate
1st Experiment - 1st Replica	44		43.5	2.94958			1st Experiment - 1st Replica	40		44.8333	5.91326			1st Experiment - 1st Replica	39		44.1667	3.81663			1st Experiment - 1st Replica	48		44.8333	5.70672
1st Experiment - 2nd Replica	41						1st Experiment - 2nd Replica	50						1st Experiment - 2nd Replica	45						1st Experiment - 2nd Replica	40
2nd Experiment - 1st Replica	41						2nd Experiment - 1st Replica	51						2nd Experiment - 1st Replica	45						2nd Experiment - 1st Replica	46
2nd Experiment - 2nd Replica	49						2nd Experiment - 2nd Replica	37						2nd Experiment - 2nd Replica	50						2nd Experiment - 2nd Replica	45
3rd Experiment - 1st Replica	43						3rd Experiment - 1st Replica	42						3rd Experiment - 1st Replica	41						3rd Experiment - 1st Replica	53
3rd Experiment - 2nd Replica	43						3rd Experiment - 2nd Replica	49						3rd Experiment - 2nd Replica	45						3rd Experiment - 2nd Replica	37
Beanches - 100 µg/plate							Buds - 100 µg/plate							Hydrosol - 100 µg/plate
1st Experiment - 1st Replica	50		44.5	3.39116			1st Experiment - 1st Replica	43		43.3333	4.2269			1st Experiment - 1st Replica	49		44.1667	4.66548
1st Experiment - 2nd Replica	44						1st Experiment - 2nd Replica	39						1st Experiment - 2nd Replica	49
2nd Experiment - 1st Replica	41						2nd Experiment - 1st Replica	43						2nd Experiment - 1st Replica	40
2nd Experiment - 2nd Replica	42						2nd Experiment - 2nd Replica	40						2nd Experiment - 2nd Replica	47
3rd Experiment - 1st Replica	47						3rd Experiment - 1st Replica	44						3rd Experiment - 1st Replica	41
3rd Experiment - 2nd Replica	43						3rd Experiment - 2nd Replica	51						3rd Experiment - 2nd Replica	39
Beanches - 200 µg/plate							Buds - 200 µg/plate							Hydrosol - 200 µg/plate							Negative Control
1st Experiment - 1st Replica	38		43	5.65685			1st Experiment - 1st Replica	45		46.3333	3.50238			1st Experiment - 1st Replica	37		40.8333	2.48328			1st Experiment - 1st Replica	573		597.5	16.2327
1st Experiment - 2nd Replica	37						1st Experiment - 2nd Replica	45						1st Experiment - 2nd Replica	40						1st Experiment - 2nd Replica	600
2nd Experiment - 1st Replica	50						2nd Experiment - 1st Replica	41						2nd Experiment - 1st Replica	40						2nd Experiment - 1st Replica	616
2nd Experiment - 2nd Replica	48						2nd Experiment - 2nd Replica	49						2nd Experiment - 2nd Replica	41						2nd Experiment - 2nd Replica	585
3rd Experiment - 1st Replica	46						3rd Experiment - 1st Replica	51						3rd Experiment - 1st Replica	43						3rd Experiment - 1st Replica	599
3rd Experiment - 2nd Replica	39						3rd Experiment - 2nd Replica	47						3rd Experiment - 2nd Replica	44						3rd Experiment - 2nd Replica	612
Beanches - 300 µg/plate							Buds - 300 µg/plate							Hydrosol - 300 µg/plate							Positive Control
1st Experiment - 1st Replica	47		46.8333	2.56255			1st Experiment - 1st Replica	37		41.1667	4.57894			1st Experiment - 1st Replica	46		45	3.09839			1st Experiment - 1st Replica	38		44.8333	5.34478
1st Experiment - 2nd Replica	43						1st Experiment - 2nd Replica	37						1st Experiment - 2nd Replica	43						1st Experiment - 2nd Replica	51
2nd Experiment - 1st Replica	47						2nd Experiment - 1st Replica	46						2nd Experiment - 1st Replica	42						2nd Experiment - 1st Replica	47
2nd Experiment - 2nd Replica	46						2nd Experiment - 2nd Replica	37						2nd Experiment - 2nd Replica	42						2nd Experiment - 2nd Replica	43
3rd Experiment - 1st Replica	51						3rd Experiment - 1st Replica	45						3rd Experiment - 1st Replica	49						3rd Experiment - 1st Replica	50
3rd Experiment - 2nd Replica	47						3rd Experiment - 2nd Replica	45						3rd Experiment - 2nd Replica	48						3rd Experiment - 2nd Replica	40
Beanches - 400 µg/plate							Buds - 400 µg/plate							Hydrosol - 400 µg/plate
1st Experiment - 1st Replica	46		44.1667	5.11534			1st Experiment - 1st Replica	47		46.5	4.84768			1st Experiment - 1st Replica	43		40.8333	5.45588
1st Experiment - 2nd Replica	42						1st Experiment - 2nd Replica	42						1st Experiment - 2nd Replica	38
2nd Experiment - 1st Replica	43						2nd Experiment - 1st Replica	48						2nd Experiment - 1st Replica	39
2nd Experiment - 2nd Replica	51						2nd Experiment - 2nd Replica	45						2nd Experiment - 2nd Replica	37
3rd Experiment - 1st Replica	36						3rd Experiment - 1st Replica	55						3rd Experiment - 1st Replica	37
3rd Experiment - 2nd Replica	47						3rd Experiment - 2nd Replica	42						3rd Experiment - 2nd Replica	51
Beanches - 500 µg/plate							Buds - 500 µg/plate							Hydrosol - 500 µg/plate
1st Experiment - 1st Replica	47		43	5.32917			1st Experiment - 1st Replica	45		40	3.28634			1st Experiment - 1st Replica	47		44.5	4.59347
1st Experiment - 2nd Replica	37						1st Experiment - 2nd Replica	43						1st Experiment - 2nd Replica	50
2nd Experiment - 1st Replica	39						2nd Experiment - 1st Replica	37						2nd Experiment - 1st Replica	44
2nd Experiment - 2nd Replica	39						2nd Experiment - 2nd Replica	39						2nd Experiment - 2nd Replica	47
3rd Experiment - 1st Replica	46						3rd Experiment - 1st Replica	39						3rd Experiment - 1st Replica	37
3rd Experiment - 2nd Replica	50						3rd Experiment - 2nd Replica	37						3rd Experiment - 2nd Replica	42
